# Supplementary material for: Lead Isotopic Constraints on the Provenance of Antarctic Dust and Atmospheric Circulation Patterns Prior to the Mid-Brunhes Event (~430 kyr ago)
Source: Molecules. 2022 Jun 30;27(13):4208. doi: 10.3390/molecules27134208 (PMC9268056; doi:10.3390/molecules27134208)
Supplement: Supplementary file 1 [file molecules-27-04208-s001.zip]

Archive with 1 entries (1 files):
- molecules-1773281-supplementary.pdf
